# Supplementary material for: Fertilizers and Fertilization Strategies Mitigating Soil Factors Constraining Efficiency of Nitrogen in Plant Production
Source: Plants (Basel). 2022 Jul 15;11(14):1855. doi: 10.3390/plants11141855 (PMC9319167; doi:10.3390/plants11141855)
Supplement: Supplementary file 1 [file plants-11-01855-s001.zip]

Archive with 1 entries (1 files):
- plants-1816768-supplementary.pdf
